# Supplementary material for: History and Toxinology of Palytoxins
Source: Toxins (Basel). 2024 Sep 26;16(10):417. doi: 10.3390/toxins16100417 (PMC11511052; doi:10.3390/toxins16100417)
Supplement: Supplementary file 1 [file toxins-16-00417-s001.zip]

Archive with 1 entries (1 files):
- toxins-3163534-supplementary.pdf
